# Supplementary material for: Robust Silica–Agarose Composite Aerogels with Interpenetrating Network Structure by In Situ Sol–Gel Process
Source: Gels. 2022 May 16;8(5):303. doi: 10.3390/gels8050303 (PMC9141877; doi:10.3390/gels8050303)
Supplement: Supplementary file 1 [file gels-08-00303-s001.zip]

Archive with 1 entries (1 files):
- gels-1678590-supplementary.pdf
